# Supplementary material for: An ensemble penalized regression method for multi-ancestry polygenic risk prediction
Source: Nat Commun. 2024 Apr 15;15:3238. doi: 10.1038/s41467-024-47357-7 (PMC11271575; doi:10.1038/s41467-024-47357-7)
Supplement: Supplementary file 6 — Source Data [file 41467_2024_47357_MOESM6_ESM.zip]

Archive with 8 entries (7 files):
- Source_Data/
- __MACOSX/._Source_Data
- Source_Data/.DS_Store
- __MACOSX/Source_Data/._.DS_Store
- Source_Data/Supplementary_Figure_1.txt
- __MACOSX/Source_Data/._Supplementary_Figure_1.txt
- Source_Data/Supplementary_Figure_13.txt
- __MACOSX/Source_Data/._Supplementary_Figure_13.txt
