# Supplementary material for: An ensemble penalized regression method for multi-ancestry polygenic risk prediction
Source: Nat Commun. 2024 Apr 15;15:3238. doi: 10.1038/s41467-024-47357-7 (PMC11271575; doi:10.1038/s41467-024-47357-7)
Supplement: Supplementary file 6 — Source Data [file 41467_2024_47357_MOESM6_ESM.zip › Source_Data/Supplementary_Figure_1.txt]

N_vec	lambda_best
10	6.142888795773098
30	9.252454784275514
50	5.443695974940101
70	6.72290990305801
90	4.96285533617314
110	4.002431604846946
130	4.815824886072331
150	3.8835750617138465
170	3.083464865463529
190	1.5080362960285685
210	3.469949569253401
230	3.7496538949538025
250	2.0119227179868275
270	2.3448585618748057
290	1.6184836747322129
310	1.8401378778906627
330	2.295125311225616
350	2.897659328534007
370	1.580167013706805
390	1.9425083878956255
410	1.608972719209463
430	3.1107682778673817
450	1.1627658526601339
470	1.130513399757872
490	1.7087966200769964
