# Supplementary material for: An ensemble penalized regression method for multi-ancestry polygenic risk prediction
Source: Nat Commun. 2024 Apr 15;15:3238. doi: 10.1038/s41467-024-47357-7 (PMC11271575; doi:10.1038/s41467-024-47357-7)
Supplement: Supplementary file 6 — Source Data [file 41467_2024_47357_MOESM6_ESM.zip › Source_Data/Supplementary_Figure_13.txt]

rho_vec	size_vec	eth_vec	Ntuning_vec	R2
1	1	AFR	5000	0.02611186814992818
1	1	AFR	3000	0.023328614309761127
1	1	AFR	1000	0.015623832080161298
1	1	AFR	500	0.005015787838630721
1	1	AFR	300	0.0065926588376570274
1	1	AFR	100	0.002823085207783455
1	1	AMR	5000	0.062417990892102364
1	1	AMR	3000	0.06025439670807331
1	1	AMR	1000	0.038186421837942644
1	1	AMR	500	0.03955380904321483
1	1	AMR	300	0.0127651967038817
1	1	AMR	100	0.0037019301836586794
1	1	EAS	5000	0.059850049275054724
1	1	EAS	3000	0.05708104375179991
1	1	EAS	1000	0.05325670371519564
1	1	EAS	500	0.0496511412488537
1	1	EAS	300	0.041685140334029376
1	1	EAS	100	9.82762416310444e-4
1	1	EUR	5000	0.11741338373613222
1	1	EUR	3000	0.11367115316869918
1	1	EUR	1000	0.09678654861802688
1	1	EUR	500	0.06254247043295555
1	1	EUR	300	0.0623950812721958
1	1	EUR	100	0.0337925236551657
1	1	SAS	5000	0.07014958960363248
1	1	SAS	3000	0.06846608746731109
1	1	SAS	1000	0.06486947229798908
1	1	SAS	500	0.06417066903263755
1	1	SAS	300	0.027857334698463434
1	1	SAS	100	0
1	2	AFR	5000	0.040525922040434564
1	2	AFR	3000	0.041475641721548995
1	2	AFR	1000	0.038939304443754576
1	2	AFR	500	0.022941297254204306
1	2	AFR	300	0.024237464689285535
1	2	AFR	100	0.008568011782329604
1	2	AMR	5000	0.0899971429585998
1	2	AMR	3000	0.08621502994904144
1	2	AMR	1000	0.07940239367740812
1	2	AMR	500	0.07873723643909479
1	2	AMR	300	0.08077396545001046
1	2	AMR	100	0.013585862715763983
1	2	EAS	5000	0.08881228194006348
1	2	EAS	3000	0.08958868901868342
1	2	EAS	1000	0.08417615135766456
1	2	EAS	500	0.08087092163106388
1	2	EAS	300	0.05542992004380393
1	2	EAS	100	0
1	2	EUR	5000	0.12646254177425098
1	2	EUR	3000	0.12558915613103963
1	2	EUR	1000	0.11758629962252573
1	2	EUR	500	0.12129830144583725
1	2	EUR	300	0.09143367390342147
1	2	EUR	100	0.11094645460815117
1	2	SAS	5000	0.10100986227742292
1	2	SAS	3000	0.10028423291843314
1	2	SAS	1000	0.09559778023234337
1	2	SAS	500	0.09519389874011562
1	2	SAS	300	0.07811100129172055
1	2	SAS	100	0
1	3	AFR	5000	0.05878577042198888
1	3	AFR	3000	0.05702198521572723
1	3	AFR	1000	0.048137859432729045
1	3	AFR	500	0.041461080453340404
1	3	AFR	300	0.044919205833994155
1	3	AFR	100	0.02968467455118212
1	3	AMR	5000	0.11074851608692465
1	3	AMR	3000	0.10729285776763103
1	3	AMR	1000	0.09113249577273914
1	3	AMR	500	0.06852109430534355
1	3	AMR	300	0.05342656081686515
1	3	AMR	100	0.013473002955674657
1	3	EAS	5000	0.11898720607459469
1	3	EAS	3000	0.1172765490983889
1	3	EAS	1000	0.11267709082829105
1	3	EAS	500	0.10964421085893475
1	3	EAS	300	0.0906102418469574
1	3	EAS	100	0
1	3	EUR	5000	0.14062750188512704
1	3	EUR	3000	0.13842499608053235
1	3	EUR	1000	0.1343886761418088
1	3	EUR	500	0.12316029710750054
1	3	EUR	300	0.10911799454125058
1	3	EUR	100	0.12631828739140746
1	3	SAS	5000	0.12749254593813814
1	3	SAS	3000	0.12225199805392951
1	3	SAS	1000	0.11857471784074533
1	3	SAS	500	0.11684526658739745
1	3	SAS	300	0.11355369207014519
1	3	SAS	100	0
1	4	AFR	5000	0.06556342840070882
1	4	AFR	3000	0.06388684811153911
1	4	AFR	1000	0.05542305973668334
1	4	AFR	500	0.04577741255154631
1	4	AFR	300	0.050380115326070195
1	4	AFR	100	0.03388762528225682
1	4	AMR	5000	0.12247692317871325
1	4	AMR	3000	0.11852092775329638
1	4	AMR	1000	0.10518534249048245
1	4	AMR	500	0.10104310825362205
1	4	AMR	300	0.08508184566227117
1	4	AMR	100	0.009273038362639329
1	4	EAS	5000	0.129632680491132
1	4	EAS	3000	0.12839752818468225
1	4	EAS	1000	0.1274894961944216
1	4	EAS	500	0.12303107769189793
1	4	EAS	300	0.10766932947497808
1	4	EAS	100	0.048706414229204784
1	4	EUR	5000	0.1388963895188289
1	4	EUR	3000	0.13312108975659795
1	4	EUR	1000	0.136191289538863
1	4	EUR	500	0.13531882559032862
1	4	EUR	300	0.10655091254254016
1	4	EUR	100	0.12367407612814606
1	4	SAS	5000	0.13241147843719886
1	4	SAS	3000	0.13116476339322128
1	4	SAS	1000	0.12495056121256969
1	4	SAS	500	0.12439560176847683
1	4	SAS	300	0.10497359792594713
1	4	SAS	100	0.027179728710973572
2	1	AFR	5000	0.02694462211323739
2	1	AFR	3000	0.0238555055649005
2	1	AFR	1000	0.023118276647026134
2	1	AFR	500	0.01348822979089765
2	1	AFR	300	0.017884592048613108
2	1	AFR	100	4.4139587709786366e-4
2	1	AMR	5000	0.0832696401161343
2	1	AMR	3000	0.0802202417608172
2	1	AMR	1000	0.07468008436118395
2	1	AMR	500	0.06662836008162537
2	1	AMR	300	0.06953914790821719
2	1	AMR	100	0.04327286327272473
2	1	EAS	5000	0.07636224926293475
2	1	EAS	3000	0.07252232038558547
2	1	EAS	1000	0.06762177953601857
2	1	EAS	500	0.06528691873536949
2	1	EAS	300	0.03064465874415513
2	1	EAS	100	4.710891190865463e-5
2	1	EUR	5000	0.1529374352024146
2	1	EUR	3000	0.14875647311346202
2	1	EUR	1000	0.1373292678168689
2	1	EUR	500	0.13936742785934098
2	1	EUR	300	0.13206631569010832
2	1	EUR	100	0.08963598344155464
2	1	SAS	5000	0.09421857149054615
2	1	SAS	3000	0.09479866948011278
2	1	SAS	1000	0.09231174525318953
2	1	SAS	500	0.08654428036270721
2	1	SAS	300	0.06821900572965964
2	1	SAS	100	0.0743377241265977
2	2	AFR	5000	0.055384154395262966
2	2	AFR	3000	0.050520236477456605
2	2	AFR	1000	0.046840680476860505
2	2	AFR	500	0.050032820048524745
2	2	AFR	300	0.03751138043790164
2	2	AFR	100	0.004904023167844098
2	2	AMR	5000	0.12259169136882887
2	2	AMR	3000	0.11747831408004855
2	2	AMR	1000	0.10920798787454152
2	2	AMR	500	0.09800576496116711
2	2	AMR	300	0.10486594902136726
2	2	AMR	100	0.030226719773084536
2	2	EAS	5000	0.13141441211001562
2	2	EAS	3000	0.127025295251512
2	2	EAS	1000	0.11475855982612891
2	2	EAS	500	0.06830315360379952
2	2	EAS	300	0.05821085795427327
2	2	EAS	100	0.040039929637914015
2	2	EUR	5000	0.175873979601552
2	2	EUR	3000	0.17081305198034413
2	2	EUR	1000	0.15720823002961584
2	2	EUR	500	0.13772752658112467
2	2	EUR	300	0.14124744608910636
2	2	EUR	100	0.10320165747123039
2	2	SAS	5000	0.15047354765533355
2	2	SAS	3000	0.1478892948391988
2	2	SAS	1000	0.13651473449784954
2	2	SAS	500	0.12831733016991081
2	2	SAS	300	0.1264210812488523
2	2	SAS	100	0.07442375158323035
2	3	AFR	5000	0.07964494365846793
2	3	AFR	3000	0.0771869191389846
2	3	AFR	1000	0.07411107811928828
2	3	AFR	500	0.07241621118141835
2	3	AFR	300	0.06487658653108855
2	3	AFR	100	0.05264622397413965
2	3	AMR	5000	0.1544433418117438
2	3	AMR	3000	0.148245862044805
2	3	AMR	1000	0.14120089582018142
2	3	AMR	500	0.1226302823119572
2	3	AMR	300	0.1237707179786366
2	3	AMR	100	0.05456706500871423
2	3	EAS	5000	0.16807785518316054
2	3	EAS	3000	0.16403746659102353
2	3	EAS	1000	0.15727902657677056
2	3	EAS	500	0.15365549436964673
2	3	EAS	300	0.14888763280417416
2	3	EAS	100	0.1353086894544983
2	3	EUR	5000	0.1876695472854884
2	3	EUR	3000	0.18325993836184531
2	3	EUR	1000	0.173394803715258
2	3	EUR	500	0.16293351047272836
2	3	EUR	300	0.14587798283293596
2	3	EUR	100	0.11161504692844433
2	3	SAS	5000	0.18375838280842696
2	3	SAS	3000	0.1814821605124506
2	3	SAS	1000	0.17177625904051463
2	3	SAS	500	0.1686300035029246
2	3	SAS	300	0.1695005887799937
2	3	SAS	100	0.13663501353080326
2	4	AFR	5000	0.09142408800123648
2	4	AFR	3000	0.090804080908786
2	4	AFR	1000	0.08886502860199898
2	4	AFR	500	0.08444186433381988
2	4	AFR	300	0.0784221385427036
2	4	AFR	100	0.05072981854237765
2	4	AMR	5000	0.166548604598561
2	4	AMR	3000	0.16128287367996835
2	4	AMR	1000	0.15330746355723796
2	4	AMR	500	0.13856183035718928
2	4	AMR	300	0.12430135466427934
2	4	AMR	100	0.03339470332735681
2	4	EAS	5000	0.18045409456302602
2	4	EAS	3000	0.17392752386527152
2	4	EAS	1000	0.17151361356336803
2	4	EAS	500	0.16523029544017948
2	4	EAS	300	0.15898035046142286
2	4	EAS	100	0.12603178745536361
2	4	EUR	5000	0.19861619366194996
2	4	EUR	3000	0.19312824804896922
2	4	EUR	1000	0.18745598571926955
2	4	EUR	500	0.1731784598375459
2	4	EUR	300	0.06874269469682524
2	4	EUR	100	0.13601722302144317
2	4	SAS	5000	0.2015716092410104
2	4	SAS	3000	0.19674868356045713
2	4	SAS	1000	0.18692311081130103
2	4	SAS	500	0.18174602995932437
2	4	SAS	300	0.18237405372819818
2	4	SAS	100	0.10828572658150484
3	1	AFR	5000	0.04616138800992056
3	1	AFR	3000	0.04473381089951737
3	1	AFR	1000	0.032450627304778136
3	1	AFR	500	0.035115962952892016
3	1	AFR	300	0.01965635017748898
3	1	AFR	100	0.006602136162926687
3	1	AMR	5000	0.10713282398443444
3	1	AMR	3000	0.09863746115568954
3	1	AMR	1000	0.100017072765989
3	1	AMR	500	0.09524863484357052
3	1	AMR	300	0.09258279907973177
3	1	AMR	100	0.08622538140134149
3	1	EAS	5000	0.10767451388538768
3	1	EAS	3000	0.10566011298781536
3	1	EAS	1000	0.10129818095040136
3	1	EAS	500	0.07219615799026831
3	1	EAS	300	0.0354276775798327
3	1	EAS	100	0.018407225862823652
3	1	EUR	5000	0.17150979216483447
3	1	EUR	3000	0.1660842210050752
3	1	EUR	1000	0.14884211517936743
3	1	EUR	500	0.13066065316927872
3	1	EUR	300	0.1217461112799874
3	1	EUR	100	0.12718681024399986
3	1	SAS	5000	0.11238578564741704
3	1	SAS	3000	0.10792024544928255
3	1	SAS	1000	0.08348808493542964
3	1	SAS	500	0.09893032203142837
3	1	SAS	300	0.09319596571125896
3	1	SAS	100	0.0861553987311862
3	2	AFR	5000	0.08713259599609628
3	2	AFR	3000	0.08438549166295299
3	2	AFR	1000	0.07202124650533111
3	2	AFR	500	0.06550116876357565
3	2	AFR	300	0.060558415879850606
3	2	AFR	100	0.037718455641199265
3	2	AMR	5000	0.166481039768424
3	2	AMR	3000	0.15917492344457632
3	2	AMR	1000	0.1500955516169936
3	2	AMR	500	0.14141878025589857
3	2	AMR	300	0.12292152863191563
3	2	AMR	100	0.11747288766237032
3	2	EAS	5000	0.1754370703721317
3	2	EAS	3000	0.16987872892272893
3	2	EAS	1000	0.15041170131849516
3	2	EAS	500	0.14046832391025835
3	2	EAS	300	0.08281824628417604
3	2	EAS	100	0.13428328228373373
3	2	EUR	5000	0.19225912895082894
3	2	EUR	3000	0.19086146075449265
3	2	EUR	1000	0.17557766734105992
3	2	EUR	500	0.1651776420510103
3	2	EUR	300	0.1564371834069875
3	2	EUR	100	0.07606496723592428
3	2	SAS	5000	0.18392295119124172
3	2	SAS	3000	0.17815926278800365
3	2	SAS	1000	0.17351501188338148
3	2	SAS	500	0.163132091716987
3	2	SAS	300	0.1509409345425122
3	2	SAS	100	0.10262066535871324
3	3	AFR	5000	0.11880524636267417
3	3	AFR	3000	3.907199631812413e-5
3	3	AFR	1000	0.1021256967897915
3	3	AFR	500	0.10183642220552183
3	3	AFR	300	0.0974872196313267
3	3	AFR	100	0.08720766948202116
3	3	AMR	5000	0.2088734281812098
3	3	AMR	3000	0.202468127435466
3	3	AMR	1000	0.19337984949035023
3	3	AMR	500	0.18785575543525634
3	3	AMR	300	0.189388544413754
3	3	AMR	100	0.19295889071728073
3	3	EAS	5000	0.20700345089570873
3	3	EAS	3000	0.2045104637349051
3	3	EAS	1000	0.20034604598710995
3	3	EAS	500	0.19617295282623215
3	3	EAS	300	0.17252165781242176
3	3	EAS	100	0.13204572181061028
3	3	EUR	5000	0.2075587680814987
3	3	EUR	3000	0.20228229913309853
3	3	EUR	1000	0.18971515454682739
3	3	EUR	500	0.18677392892071867
3	3	EUR	300	0.18046791163841186
3	3	EUR	100	0.1587303503814673
3	3	SAS	5000	0.21793882190369707
3	3	SAS	3000	0.21250877124258957
3	3	SAS	1000	0.20714170965659529
3	3	SAS	500	0.19670175256600833
3	3	SAS	300	0.20004848156198518
3	3	SAS	100	0.14582708207395978
3	4	AFR	5000	0.13115739967230497
3	4	AFR	3000	0.12939589228573245
3	4	AFR	1000	0.12075554302198939
3	4	AFR	500	0.12074175220786382
3	4	AFR	300	0.11070647134187069
3	4	AFR	100	0.09555154948089538
3	4	AMR	5000	0.22436447716433788
3	4	AMR	3000	0.21767872961969278
3	4	AMR	1000	0.21400639425118886
3	4	AMR	500	0.20539651502760645
3	4	AMR	300	0.21048093171109386
3	4	AMR	100	0.20390240136922688
3	4	EAS	5000	0.2201015713355708
3	4	EAS	3000	0.21921473974713468
3	4	EAS	1000	0.21282472288111765
3	4	EAS	500	0.2101742506877797
3	4	EAS	300	0.2061494696034437
3	4	EAS	100	0.18693007143273319
3	4	EUR	5000	0.21353035617655292
3	4	EUR	3000	0.20816415047585757
3	4	EUR	1000	0.2018672401962107
3	4	EUR	500	0.19530836160752205
3	4	EUR	300	0.1866328039172917
3	4	EUR	100	0.16398010954855552
3	4	SAS	5000	0.22866672704909785
3	4	SAS	3000	0.226440573208857
3	4	SAS	1000	0.22125431604197657
3	4	SAS	500	0.21432811589916667
3	4	SAS	300	0.21174390051197167
3	4	SAS	100	0.19193063132927826
